# Supplementary material for: Clinical and Biological Validation of an Allogeneous Cancellous Bone Block for Alveolar Maxillary Ridge Reconstruction: A Case Series
Source: Dent J (Basel). 2024 Feb 19;12(2):42. doi: 10.3390/dj12020042 (PMC10888231; doi:10.3390/dj12020042)
Supplement: Supplementary file 1 [file dentistry-12-00042-s001.zip]

Archive with 1 entries (1 files):
- dentistry-2871414-supplementary.pdf
